# Supplementary material for: Endoscopic Tumor Length Should Be Reincluded in the Esophageal Cancer Staging System: Analyses of 662 Consecutive Patients
Source: PLoS One. 2016 Apr 18;11(4):e0153068. doi: 10.1371/journal.pone.0153068 (PMC4835067; doi:10.1371/journal.pone.0153068)
Supplement: S1 Table — Study data. (XLSX) [file pone.0153068.s001.xlsx]

## Sheet: Foglio1
Case ID	sex	age (yrs)	histology	grading	location	stage ver 7	length (mm)	status	surv (days)	surv (months)	surv 5yr (days)	surv 5yr (months)	status 5yr
1	1	62.4219	ADK	2	lower	3A	90	1	600	20	600	20	1
2	1	67.6603	SCC	1	lower	0	10	1	6065	202.167	1825	60.8333	0
3	1	66.2	SCC	2	middle	3A	70	1	477	15.9	477	15.9	1
4	1	57.9452	SCC	1	superior	0	100	1	4602	153.4	1825	60.8333	0
5	2	65.3644	SCC	2	middle	3B	40	1	7108	236.933	1825	60.8333	0
6	1	58.9342	SCC	3	superior	2B	40	1	2040	68	1825	60.8333	0
7	2	67.1562	SCC	1	superior	1A	40	0	7409	246.967	1825	60.8333	0
8	1	62.8274	ADK	2	lower	2B	20	1	1265	42.1667	1265	42.1667	1
9	1	44.5123	ADK	3	lower	3B	80	1	321	10.7	321	10.7	1
10	1	66.137	ADK	2	lower	3A	100	1	128	4.26667	128	4.26667	1
11	1	56.526	SCC	2	lower	3A	60	1	414	13.8	414	13.8	1
12	1	65.3699	ADK	2	lower	2B	100	1	5038	167.933	1825	60.8333	0
13	1	65.2658	SCC	2	middle	3A	60	1	3906	130.2	1825	60.8333	0
14	1	47.3808	SCC	3	middle	3A	50	1	583	19.4333	583	19.4333	1
15	1	56.6164	ADK	3	lower	2B	50	1	409	13.6333	409	13.6333	1
16	1	44.989	SCC	3	superior	2B	40	1	503	16.7667	503	16.7667	1
17	1	68.1973	ADK	3	lower	2B	60	1	174	5.8	174	5.8	1
18	1	71.9534	SCC	2	lower	3A	30	1	370	12.3333	370	12.3333	1
19	1	68.189	SCC	2	lower	2A	70	1	439	14.6333	439	14.6333	1
20	1	63.6493	SCC	2	lower	1B	60	1	737	24.5667	737	24.5667	1
21	1	61.3123	SCC	1	middle	2A	10	1	3804	126.8	1825	60.8333	0
22	1	70.4795	SCC	2	lower	3A	60	1	1128	37.6	1128	37.6	1
23	1	64.6027	SCC	2	middle	3C	50	1	282	9.4	282	9.4	1
24	1	59.0877	SCC	2	middle	2B	10	0	7461	248.7	1825	60.8333	0
25	1	55.9452	SCC	3	middle	3B	80	1	188	6.26667	188	6.26667	1
26	1	62.1507	ADK	2	lower	2B	40	1	3020	100.667	1825	60.8333	0
27	1	61.6356	SCC	1	lower	2B	10	1	6288	209.6	1825	60.8333	0
28	1	55.7068	SCC	1	middle	2A	40	1	5244	174.8	1825	60.8333	0
29	1	40.1096	ADK	2	lower	1A	10	0	7337	244.567	1825	60.8333	0
30	2	74.3342	SCC	2	middle	2B	50	1	1060	35.3333	1060	35.3333	1
31	2	46.6603	SCC	1	superior	2A	130	0	6948	231.6	1825	60.8333	0
32	1	45.1671	ADK	3	lower	3A	80	1	488	16.2667	488	16.2667	1
33	1	65.1973	SCC	2	superior	1B	30	0	6831	227.7	1825	60.8333	0
34	1	88.5123	SCC	2	middle	3A	60	1	874	29.1333	874	29.1333	1
35	1	53.6795	SCC	3	superior	3A	60	1	523	17.4333	523	17.4333	1
36	1	64.7041	ADK	2	lower	3C	50	1	373	12.4333	373	12.4333	1
37	2	66.6795	SCC	2	lower	2A	30	0	7237	241.233	1825	60.8333	0
38	2	42.9397	SCC	2	superior	3A	40	1	754	25.1333	754	25.1333	1
39	1	43.3425	ADK	2	lower	1A	10	0	7220	240.667	1825	60.8333	0
40	1	57.4548	ADK	2	lower	2B	60	1	484	16.1333	484	16.1333	1
41	1	60.4986	ADK	2	lower	0	30	0	7147	238.233	1825	60.8333	0
42	1	67.663	SCC	3	lower	3A	60	1	180	6	180	6	1
43	1	57.4849	ADK	2	lower	1A	20	0	7207	240.233	1825	60.8333	0
44	1	52.1507	SCC	3	superior	2B	30	1	867	28.9	867	28.9	1
45	1	64.6959	SCC	2	middle	2B	60	1	366	12.2	366	12.2	1
46	1	64.4685	ADK	2	lower	3C	110	1	135	4.5	135	4.5	1
47	1	51.4164	ADK	2	lower	3A	60	0	7106	236.867	1825	60.8333	0
48	1	63.6932	SCC	3	middle	2B	70	1	182	6.06667	182	6.06667	1
49	1	54.8329	SCC	2	lower	3C	70	1	208	6.93333	208	6.93333	1
50	1	50.0959	ADK	3	lower	2B	70	0	7344	244.8	1825	60.8333	0
51	1	68.2137	ADK	2	lower	1B	80	0	7108	236.933	1825	60.8333	0
52	1	65.2767	ADK	2	lower	3A	50	1	460	15.3333	460	15.3333	1
53	1	60.6	ADK	2	lower	3A	40	1	382	12.7333	382	12.7333	1
54	1	63.3151	ADK	2	lower	3A	50	1	688	22.9333	688	22.9333	1
55	1	67.6849	SCC	3	lower	3A	80	1	231	7.7	231	7.7	1
56	1	55.789	SCC	2	middle	3A	40	1	259	8.63333	259	8.63333	1
57	1	58.9452	SCC	2	lower	3C	50	1	798	26.6	798	26.6	1
58	2	55.3096	ADK	2	lower	3A	60	1	1292	43.0667	1292	43.0667	1
59	1	67.8712	ADK	2	lower	1B	20	0	6681	222.7	1825	60.8333	0
60	1	60.7534	ADK	2	lower	3A	60	1	573	19.1	573	19.1	1
61	1	65.8712	ADK	2	lower	2B	20	1	1312	43.7333	1312	43.7333	1
62	1	67.5233	SCC	2	middle	3C	70	1	867	28.9	867	28.9	1
63	1	50.9315	SCC	2	lower	3A	40	1	291	9.7	291	9.7	1
64	2	69.0658	SCC	1	lower	3A	30	1	691	23.0333	691	23.0333	1
65	1	43.3644	SCC	1	lower	0	20	0	7191	239.7	1825	60.8333	0
66	1	49.463	ADK	2	lower	1B	30	1	488	16.2667	488	16.2667	1
67	1	50.1808	SCC	2	middle	3A	50	1	1985	66.1667	1825	60.8333	0
68	1	65.3671	SCC	3	lower	2A	40	1	1273	42.4333	1273	42.4333	1
69	1	53.8384	SCC	2	middle	3A	70	1	491	16.3667	491	16.3667	1
70	1	52.8603	SCC	3	superior	3A	70	1	5485	182.833	1825	60.8333	0
71	2	71.937	SCC	2	lower	3A	40	1	396	13.2	396	13.2	1
72	1	47.2767	SCC	3	lower	2B	10	1	5715	190.5	1825	60.8333	0
73	1	46.2795	SCC	3	lower	2A	50	1	560	18.6667	560	18.6667	1
74	2	60.4055	SCC	1	middle	3A	30	1	444	14.8	444	14.8	1
75	1	65.6164	ADK	2	lower	3A	40	1	4723	157.433	1825	60.8333	0
76	1	60.9507	SCC	2	superior	3C	30	1	291	9.7	291	9.7	1
77	2	62.2685	SCC	1	middle	1A	10	0	7131	237.7	1825	60.8333	0
78	1	57.9342	ADK	2	lower	3B	50	1	843	28.1	843	28.1	1
79	1	72.0521	ADK	2	lower	3A	30	1	2503	83.4333	1825	60.8333	0
80	1	56.2	SCC	2	middle	2B	40	1	282	9.4	282	9.4	1
81	1	69.4493	SCC	1	middle	3A	30	1	263	8.76667	263	8.76667	1
82	1	77.0822	SCC	1	middle	2A	70	1	865	28.8333	865	28.8333	1
83	1	49.926	SCC	2	middle	3A	60	1	239	7.96667	239	7.96667	1
84	1	50.9068	SCC	2	lower	3A	60	1	273	9.1	273	9.1	1
85	1	76.6658	ADK	2	lower	1B	30	1	584	19.4667	584	19.4667	1
86	1	59.8822	SCC	2	superior	3A	30	0	6992	233.067	1825	60.8333	0
87	1	65.0027	ADK	2	lower	3A	30	1	442	14.7333	442	14.7333	1
88	1	66.6192	SCC	2	middle	3C	50	1	540	18	540	18	1
89	1	63.4082	SCC	2	lower	3A	50	1	409	13.6333	409	13.6333	1
90	1	60.4219	ADK	2	lower	2B	110	1	208	6.93333	208	6.93333	1
91	1	73.2904	ADK	3	lower	2B	70	1	2592	86.4	1825	60.8333	0
92	1	70.8356	ADK	2	lower	1B	50	0	6703	223.433	1825	60.8333	0
93	1	54.6795	ADK	3	lower	3C	70	1	772	25.7333	772	25.7333	1
94	1	68.7616	ADK	2	lower	0	30	0	6824	227.467	1825	60.8333	0
95	1	37.8411	ADK	3	lower	3C	60	1	421	14.0333	421	14.0333	1
96	1	55.0986	SCC	3	superior	1B	50	1	247	8.23333	247	8.23333	1
97	1	71.9068	SCC	3	lower	2A	30	1	1626	54.2	1626	54.2	1
98	1	75.7233	SCC	2	lower	3C	50	1	378	12.6	378	12.6	1
99	2	64.7918	SCC	2	lower	3A	20	1	2052	68.4	1825	60.8333	0
100	1	70.2137	SCC	3	lower	3A	40	1	516	17.2	516	17.2	1
101	1	43.8411	SCC	2	lower	2A	20	1	713	23.7667	713	23.7667	1
102	1	68.6329	SCC	1	middle	2A	20	1	1204	40.1333	1204	40.1333	1
103	1	68.3781	ADK	2	lower	3A	60	1	366	12.2	366	12.2	1
104	2	72.863	SCC	3	lower	3A	60	1	241	8.03333	241	8.03333	1
105	1	50.5315	ADK	3	lower	3C	40	1	253	8.43333	253	8.43333	1
106	2	75.9096	ADK	2	lower	3C	30	1	1075	35.8333	1075	35.8333	1
107	1	74.5562	SCC	2	lower	3C	50	1	284	9.46667	284	9.46667	1
108	1	78.6082	SCC	2	lower	3A	10	1	420	14	420	14	1
109	1	54.9699	SCC	1	lower	3C	50	1	320	10.6667	320	10.6667	1
110	1	64.2055	SCC	1	lower	2B	20	1	906	30.2	906	30.2	1
111	1	36.9315	ADK	3	lower	3A	50	1	984	32.8	984	32.8	1
112	1	70.7288	SCC	3	lower	2A	40	1	880	29.3333	880	29.3333	1
113	2	78.6438	SCC	1	lower	0	20	1	297	9.9	297	9.9	1
114	1	45.5068	ADK	2	lower	3A	40	1	383	12.7667	383	12.7667	1
115	1	77.2274	SCC	1	lower	3A	70	1	356	11.8667	356	11.8667	1
116	1	66.0438	SCC	3	lower	2A	50	1	275	9.16667	275	9.16667	1
117	1	69.9452	SCC	2	middle	1B	10	0	6745	224.833	1825	60.8333	0
118	2	70.9918	SCC	2	middle	2B	20	1	1211	40.3667	1211	40.3667	1
119	1	69.737	ADK	2	lower	3B	50	1	672	22.4	672	22.4	1
120	1	68.1644	ADK	3	lower	3A	30	1	266	8.86667	266	8.86667	1
121	1	58.6055	SCC	2	middle	3A	70	1	866	28.8667	866	28.8667	1
122	1	47.4137	ADK	3	lower	2B	60	0	6646	221.533	1825	60.8333	0
123	1	50.4493	SCC	2	middle	3A	60	1	1456	48.5333	1456	48.5333	1
124	1	63.5096	ADK	3	lower	3B	40	1	365	12.1667	365	12.1667	1
125	1	75.2192	SCC	2	lower	2A	60	1	4202	140.067	1825	60.8333	0
126	1	49.4027	ADK	2	lower	0	10	1	1865	62.1667	1825	60.8333	0
127	1	57.7644	SCC	3	middle	2B	100	1	1922	64.0667	1825	60.8333	0
128	2	41.326	SCC	2	middle	3A	70	1	3315	110.5	1825	60.8333	0
129	2	78.3315	SCC	1	lower	3A	50	1	2798	93.2667	1825	60.8333	0
130	1	58.2767	SCC	1	lower	3A	40	1	297	9.9	297	9.9	1
131	1	42.6301	SCC	3	lower	2A	50	0	6755	225.167	1825	60.8333	0
132	1	70.5315	ADK	2	lower	3B	60	1	4972	165.733	1825	60.8333	0
133	1	48.1616	SCC	3	superior	2B	60	1	1892	63.0667	1825	60.8333	0
134	1	67.5315	SCC	2	middle	3A	20	1	345	11.5	345	11.5	1
135	1	65.2959	SCC	2	middle	2B	10	0	6837	227.9	1825	60.8333	0
136	1	63.3726	ADK	2	lower	3C	40	1	373	12.4333	373	12.4333	1
137	1	51.6795	SCC	2	lower	3A	50	0	6740	224.667	1825	60.8333	0
138	1	42.0027	SCC	3	middle	1B	10	1	1225	40.8333	1225	40.8333	1
139	1	56.789	ADK	2	lower	2B	60	1	7030	234.333	1825	60.8333	0
140	1	61.8027	SCC	2	middle	2B	40	1	920	30.6667	920	30.6667	1
141	1	70.5452	SCC	3	middle	2B	80	1	1282	42.7333	1282	42.7333	1
142	1	47.4082	ADK	2	lower	3B	50	1	413	13.7667	413	13.7667	1
143	1	40.3781	ADK	2	lower	0	10	0	6527	217.567	1825	60.8333	0
144	1	58.6658	SCC	2	middle	3A	30	1	911	30.3667	911	30.3667	1
145	1	67.0164	SCC	1	lower	3A	70	1	709	23.6333	709	23.6333	1
146	1	59.0438	SCC	2	lower	3A	50	1	624	20.8	624	20.8	1
147	2	43.4055	SCC	1	lower	3A	60	0	6491	216.367	1825	60.8333	0
148	2	22.2356	ADK	2	lower	3A	40	1	1100	36.6667	1100	36.6667	1
149	2	61.2137	ADK	2	lower	3A	70	1	798	26.6	798	26.6	1
150	1	53.389	SCC	2	middle	3A	70	1	1067	35.5667	1067	35.5667	1
151	1	78.8767	SCC	2	middle	2B	50	1	339	11.3	339	11.3	1
152	1	90.4685	SCC	2	superior	3A	40	1	311	10.3667	311	10.3667	1
153	2	61.6548	SCC	2	lower	3A	30	1	913	30.4333	913	30.4333	1
154	1	48.8712	SCC	3	lower	2A	80	1	143	4.76667	143	4.76667	1
155	1	64.8164	SCC	2	middle	3C	50	1	189	6.3	189	6.3	1
156	1	74.9096	SCC	1	superior	1A	30	1	1302	43.4	1302	43.4	1
157	1	49.126	SCC	2	middle	3A	50	1	345	11.5	345	11.5	1
158	1	55.0986	SCC	2	middle	3A	120	1	865	28.8333	865	28.8333	1
159	1	61.6712	SCC	2	lower	2A	20	1	4559	151.967	1825	60.8333	0
160	2	67.189	SCC	1	superior	3C	50	1	412	13.7333	412	13.7333	1
161	1	62.2959	ADK	1	lower	2B	30	0	6326	210.867	1825	60.8333	0
162	1	55.8904	SCC	2	lower	1B	50	1	687	22.9	687	22.9	1
163	1	50.9151	SCC	2	lower	2A	40	0	6314	210.467	1825	60.8333	0
164	1	75.0959	ADK	2	lower	3C	70	1	141	4.7	141	4.7	1
165	2	57.6329	SCC	1	middle	2B	50	1	774	25.8	774	25.8	1
166	1	46.6904	SCC	2	middle	3A	70	1	588	19.6	588	19.6	1
167	1	64.8219	ADK	3	lower	2A	60	1	1141	38.0333	1141	38.0333	1
168	1	58.4849	SCC	2	middle	3A	60	1	600	20	600	20	1
169	2	71.2575	SCC	2	superior	3C	90	1	645	21.5	645	21.5	1
170	1	52.5342	SCC	3	lower	2B	10	1	1494	49.8	1494	49.8	1
171	1	63.3288	SCC	2	superior	1B	40	1	2715	90.5	1825	60.8333	0
172	2	63.8027	SCC	2	lower	3A	80	1	655	21.8333	655	21.8333	1
173	2	58.9836	SCC	1	middle	1A	20	1	1009	33.6333	1009	33.6333	1
174	1	52.6438	SCC	2	lower	3A	90	1	726	24.2	726	24.2	1
175	1	50.663	SCC	2	superior	2B	100	1	302	10.0667	302	10.0667	1
176	2	76.3205	SCC	2	superior	2B	30	1	955	31.8333	955	31.8333	1
177	1	62.5151	ADK	2	lower	2B	50	1	5653	188.433	1825	60.8333	0
178	1	37.4027	ADK	3	lower	3C	60	1	918	30.6	918	30.6	1
179	1	68.0055	SCC	2	superior	3A	40	1	477	15.9	477	15.9	1
180	1	70.7699	ADK	2	lower	3C	70	1	772	25.7333	772	25.7333	1
181	1	54.989	ADK	2	lower	2B	40	0	5984	199.467	1825	60.8333	0
182	1	36.5534	ADK	3	lower	3C	90	1	1032	34.4	1032	34.4	1
183	1	47.8959	ADK	2	lower	3A	50	1	1354	45.1333	1354	45.1333	1
184	1	56.5863	ADK	2	lower	1A	50	0	6122	204.067	1825	60.8333	0
185	1	65.389	ADK	2	lower	3A	40	1	4481	149.367	1825	60.8333	0
186	1	79.9014	SCC	1	middle	3A	90	1	331	11.0333	331	11.0333	1
187	2	69.7836	SCC	1	superior	3C	30	1	397	13.2333	397	13.2333	1
188	1	46.2137	SCC	2	superior	3A	80	1	971	32.3667	971	32.3667	1
189	1	61.2548	SCC	2	middle	3A	40	1	1732	57.7333	1732	57.7333	1
190	1	38.389	SCC	3	lower	3A	100	1	241	8.03333	241	8.03333	1
191	1	58.3589	ADK	2	lower	3A	90	1	994	33.1333	994	33.1333	1
192	1	35.0575	ADK	3	lower	3A	60	1	764	25.4667	764	25.4667	1
193	1	72.4137	ADK	1	lower	2B	120	1	174	5.8	174	5.8	1
194	2	73.4575	SCC	1	middle	3A	40	1	1611	53.7	1611	53.7	1
195	1	63.5534	SCC	2	middle	3A	50	1	562	18.7333	562	18.7333	1
196	1	60.0658	SCC	2	lower	3A	40	1	415	13.8333	415	13.8333	1
197	1	69.4466	SCC	2	middle	1B	50	1	2059	68.6333	1825	60.8333	0
198	1	63.9562	ADK	2	lower	3A	80	1	1083	36.1	1083	36.1	1
199	1	54.7397	SCC	1	lower	3C	40	1	694	23.1333	694	23.1333	1
200	1	51.3123	SCC	2	superior	1B	20	1	857	28.5667	857	28.5667	1
201	1	62.2959	ADK	3	lower	3A	80	1	80	2.66667	80	2.66667	1
202	2	70.1123	SCC	2	superior	3A	50	1	152	5.06667	152	5.06667	1
203	1	59.8301	SCC	2	lower	3A	60	1	235	7.83333	235	7.83333	1
204	1	53.5151	SCC	1	lower	1B	50	1	1112	37.0667	1112	37.0667	1
205	1	45.8219	SCC	2	middle	2B	40	1	767	25.5667	767	25.5667	1
206	1	54.6712	ADK	1	lower	3B	50	0	6243	208.1	1825	60.8333	0
207	1	41.4795	ADK	2	middle	2B	50	1	900	30	900	30	1
208	1	52.2932	SCC	2	lower	3A	30	1	894	29.8	894	29.8	1
209	2	54.9644	SCC	2	superior	3C	80	1	63	2.1	63	2.1	1
210	2	71.3068	SCC	1	lower	3A	60	1	482	16.0667	482	16.0667	1
211	1	60.7973	SCC	1	lower	3A	40	1	116	3.86667	116	3.86667	1
212	1	74.9452	ADK	3	lower	3A	40	1	222	7.4	222	7.4	1
213	1	78.0712	ADK	2	lower	1B	40	1	4896	163.2	1825	60.8333	0
214	1	71.3178	ADK	2	lower	3C	110	1	466	15.5333	466	15.5333	1
215	1	62.9973	ADK	2	lower	2B	80	1	1489	49.6333	1489	49.6333	1
216	1	74.4932	ADK	2	lower	3C	110	1	86	2.86667	86	2.86667	1
217	1	66.0301	ADK	3	lower	3A	100	1	2887	96.2333	1825	60.8333	0
218	1	19.4	ADK	2	lower	3A	90	1	1072	35.7333	1072	35.7333	1
219	1	62.8466	ADK	3	lower	2B	30	1	441	14.7	441	14.7	1
220	1	57.4438	SCC	3	middle	2B	20	1	1427	47.5667	1427	47.5667	1
221	1	69.0658	SCC	1	middle	2B	40	1	423	14.1	423	14.1	1
222	1	71.1918	SCC	2	superior	2B	25	1	462	15.4	462	15.4	1
223	2	77.463	SCC	2	superior	3A	50	1	443	14.7667	443	14.7667	1
224	1	57.1425	SCC	2	middle	1B	40	1	684	22.8	684	22.8	1
225	1	81.4575	SCC	2	middle	2B	60	1	330	11	330	11	1
226	1	58.4164	SCC	1	lower	3A	50	1	503	16.7667	503	16.7667	1
227	1	54.0438	ADK	3	middle	3A	100	1	557	18.5667	557	18.5667	1
228	1	71.6959	SCC	2	superior	2B	40	1	210	7	210	7	1
229	1	64.7397	SCC	2	lower	2A	50	1	853	28.4333	853	28.4333	1
230	2	59.5041	SCC	2	middle	2B	60	1	3216	107.2	1825	60.8333	0
231	1	61.1288	SCC	3	lower	3A	80	1	425	14.1667	425	14.1667	1
232	2	63.8329	SCC	2	superior	2B	40	1	511	17.0333	511	17.0333	1
233	1	64.5068	SCC	2	superior	2B	70	1	201	6.7	201	6.7	1
234	1	67.8301	SCC	1	middle	2A	40	0	6335	211.167	1825	60.8333	0
235	1	61.4247	SCC	1	middle	2A	70	1	1697	56.5667	1697	56.5667	1
236	1	65.6685	SCC	1	lower	3A	60	1	224	7.46667	224	7.46667	1
237	1	61.5288	SCC	1	lower	3A	30	1	375	12.5	375	12.5	1
238	1	59.8411	SCC	2	middle	2B	50	1	546	18.2	546	18.2	1
239	1	53.263	SCC	2	superior	2B	50	1	291	9.7	291	9.7	1
240	1	69.7562	SCC	1	superior	1A	15	1	2845	94.8333	1825	60.8333	0
241	1	71.1288	ADK	2	lower	3A	80	1	403	13.4333	403	13.4333	1
242	1	60.9616	SCC	1	middle	2A	80	1	3486	116.2	1825	60.8333	0
243	1	55.6658	ADK	3	lower	3B	40	1	430	14.3333	430	14.3333	1
244	1	72.8356	ADK	3	lower	3C	40	1	67	2.23333	67	2.23333	1
245	1	78.4685	ADK	2	lower	1A	10	1	4795	159.833	1825	60.8333	0
246	1	64.3233	ADK	2	lower	3A	60	1	487	16.2333	487	16.2333	1
247	1	69.8192	ADK	2	lower	1A	30	1	4631	154.367	1825	60.8333	0
248	1	59.1918	ADK	1	lower	2B	80	1	410	13.6667	410	13.6667	1
249	1	69.263	SCC	2	lower	3C	50	1	731	24.3667	731	24.3667	1
250	1	50.3836	ADK	1	lower	2B	80	1	345	11.5	345	11.5	1
251	1	58.7205	ADK	2	lower	3A	35	1	956	31.8667	956	31.8667	1
252	2	56.2247	SCC	2	middle	1B	10	1	524	17.4667	524	17.4667	1
253	1	66.2219	SCC	2	middle	3A	40	1	635	21.1667	635	21.1667	1
254	1	72.7507	SCC	3	superior	3C	70	1	405	13.5	405	13.5	1
255	1	72.0247	ADK	2	lower	1B	50	0	2570	85.6667	1825	60.8333	0
256	1	63.463	ADK	2	lower	3B	80	1	138	4.6	138	4.6	1
257	1	65.4959	SCC	3	middle	2B	50	1	622	20.7333	622	20.7333	1
258	2	71.6521	ADK	1	lower	1A	10	1	2077	69.2333	1825	60.8333	0
259	1	51.7534	ADK	2	lower	3A	50	0	5502	183.4	1825	60.8333	0
260	1	37.9836	ADK	1	lower	3C	50	1	423	14.1	423	14.1	1
261	1	60.5863	SCC	3	middle	2B	25	1	1269	42.3	1269	42.3	1
262	1	57.2247	SCC	2	lower	2B	70	1	1040	34.6667	1040	34.6667	1
263	1	65.5123	SCC	2	superior	1B	20	1	2911	97.0333	1825	60.8333	0
264	1	64.6767	SCC	2	middle	2B	60	1	760	25.3333	760	25.3333	1
265	2	66.3671	SCC	2	superior	3A	100	1	268	8.93333	268	8.93333	1
266	1	62.863	SCC	1	middle	2A	60	1	2015	67.1667	1825	60.8333	0
267	1	73.2438	SCC	2	superior	3C	100	1	169	5.63333	169	5.63333	1
268	1	57.4959	SCC	1	lower	3A	100	1	2589	86.3	1825	60.8333	0
269	1	53.4795	SCC	2	superior	2B	40	1	710	23.6667	710	23.6667	1
270	2	55.8137	SCC	1	superior	2A	45	0	5573	185.767	1825	60.8333	0
271	1	58.2082	SCC	2	lower	2B	30	1	1110	37	1110	37	1
272	1	69.137	ADK	2	lower	2B	100	1	1484	49.4667	1484	49.4667	1
273	1	55.1644	SCC	2	middle	3A	50	1	1387	46.2333	1387	46.2333	1
274	1	72.8411	SCC	2	middle	2B	40	1	4972	165.733	1825	60.8333	0
275	1	64.5616	SCC	3	superior	3A	60	1	1041	34.7	1041	34.7	1
276	1	74.337	ADK	2	lower	3B	60	1	109	3.63333	109	3.63333	1
277	1	64.6932	SCC	1	lower	3C	20	1	1299	43.3	1299	43.3	1
278	1	70.0247	SCC	2	middle	3C	100	1	193	6.43333	193	6.43333	1
279	1	47.6877	SCC	2	lower	3A	70	0	5795	193.167	1825	60.8333	0
280	1	56.8384	SCC	2	lower	3C	50	1	84	2.8	84	2.8	1
281	1	58.789	SCC	2	middle	2B	30	1	874	29.1333	874	29.1333	1
282	2	63.2521	SCC	2	lower	2A	70	1	138	4.6	138	4.6	1
283	1	51.2384	SCC	2	middle	1B	10	1	762	25.4	762	25.4	1
284	1	49.5425	SCC	2	middle	3C	100	1	131	4.36667	131	4.36667	1
285	1	68.9041	ADK	3	lower	3B	70	1	410	13.6667	410	13.6667	1
286	1	74.6959	ADK	1	lower	1B	20	1	800	26.6667	800	26.6667	1
287	1	65.0822	SCC	1	superior	3A	40	1	1081	36.0333	1081	36.0333	1
288	1	64.5479	ADK	2	lower	3A	20	0	7033	234.433	1825	60.8333	0
289	1	59.9205	SCC	2	lower	2A	40	1	639	21.3	639	21.3	1
290	1	66.2082	SCC	2	middle	3A	70	1	1946	64.8667	1825	60.8333	0
291	2	58.2192	SCC	2	superior	3C	40	1	455	15.1667	455	15.1667	1
292	1	58.6767	ADK	1	lower	1B	90	1	1834	61.1333	1825	60.8333	0
293	1	64.8384	SCC	3	superior	2B	110	1	530	17.6667	530	17.6667	1
294	2	62.7425	SCC	2	lower	2A	20	1	5814	193.8	1825	60.8333	0
295	1	61.1479	SCC	1	middle	2B	60	1	415	13.8333	415	13.8333	1
296	1	71.9562	SCC	3	lower	2B	20	1	406	13.5333	406	13.5333	1
297	1	51.6959	SCC	2	middle	2B	100	1	1561	52.0333	1561	52.0333	1
298	1	62.2986	ADK	1	lower	2B	20	1	3452	115.067	1825	60.8333	0
299	2	69.9397	ADK	3	lower	3B	35	1	229	7.63333	229	7.63333	1
300	1	60.9973	SCC	3	middle	1B	10	1	1626	54.2	1626	54.2	1
301	1	69.8301	SCC	2	middle	3A	40	1	655	21.8333	655	21.8333	1
302	1	68.8521	ADK	3	lower	3C	60	1	231	7.7	231	7.7	1
303	1	61.7644	ADK	2	lower	2B	40	1	601	20.0333	601	20.0333	1
304	1	76.6548	ADK	2	lower	2B	30	1	4560	152	1825	60.8333	0
305	1	60.863	ADK	3	lower	3B	60	1	223	7.43333	223	7.43333	1
306	1	63.7096	ADK	1	lower	3A	70	1	295	9.83333	295	9.83333	1
307	1	46.8329	SCC	2	lower	1B	55	1	870	29	870	29	1
308	1	55.8904	SCC	2	lower	2A	50	1	828	27.6	828	27.6	1
309	1	68.1808	ADK	2	lower	3A	60	0	2682	89.4	1825	60.8333	0
310	1	75.9699	ADK	1	lower	1B	40	1	396	13.2	396	13.2	1
311	1	63.737	ADK	1	lower	2B	40	0	2684	89.4667	1825	60.8333	0
312	1	54.011	SCC	1	lower	2B	40	1	859	28.6333	859	28.6333	1
313	1	65.737	SCC	2	superior	1B	20	1	1036	34.5333	1036	34.5333	1
314	1	64.6219	SCC	1	lower	3A	70	1	623	20.7667	623	20.7667	1
315	2	72.1014	ADK	2	lower	2B	40	1	433	14.4333	433	14.4333	1
316	1	57.2959	SCC	3	middle	3A	40	1	521	17.3667	521	17.3667	1
317	1	45.8712	SCC	3	lower	3C	100	0	5340	178	1825	60.8333	0
318	2	69.5123	SCC	2	superior	2B	40	1	249	8.3	249	8.3	1
319	1	68.8329	SCC	2	middle	2B	70	1	685	22.8333	685	22.8333	1
320	1	62.6959	ADK	2	lower	2B	60	1	3101	103.367	1825	60.8333	0
321	1	53.4795	SCC	1	lower	0	100	1	3026	100.867	1825	60.8333	0
322	1	69.074	ADK	1	lower	1B	40	0	2160	72	1825	60.8333	0
323	1	73.4164	SCC	2	lower	3A	50	1	523	17.4333	523	17.4333	1
324	1	82.7671	SCC	3	middle	3A	50	1	413	13.7667	413	13.7667	1
325	1	66.5288	ADK	3	lower	3A	70	1	1163	38.7667	1163	38.7667	1
326	1	45.7151	SCC	2	lower	2A	100	1	454	15.1333	454	15.1333	1
327	1	60.7068	ADK	3	lower	3C	120	1	231	7.7	231	7.7	1
328	1	52.3425	ADK	2	lower	1A	10	0	2162	72.0667	1825	60.8333	0
329	1	64.9151	ADK	2	lower	1B	30	1	1080	36	1080	36	1
330	2	63.3068	SCC	2	middle	1B	40	1	1017	33.9	1017	33.9	1
331	1	62.4274	SCC	2	superior	3A	70	1	478	15.9333	478	15.9333	1
332	1	55.6795	ADK	2	lower	2B	20	1	1095	36.5	1095	36.5	1
333	1	58.3671	SCC	2	superior	2B	10	1	650	21.6667	650	21.6667	1
334	1	52.3151	SCC	1	superior	3A	50	1	648	21.6	648	21.6	1
335	1	63.4493	SCC	2	superior	3A	50	1	857	28.5667	857	28.5667	1
336	1	70.7014	ADK	2	lower	3A	30	1	499	16.6333	499	16.6333	1
337	2	57.411	SCC	2	middle	1B	20	0	5052	168.4	1825	60.8333	0
338	1	51.8712	SCC	2	superior	2B	70	1	595	19.8333	595	19.8333	1
339	1	55.0493	SCC	2	superior	2B	60	1	313	10.4333	313	10.4333	1
340	1	73.074	ADK	2	lower	3B	50	1	383	12.7667	383	12.7667	1
341	1	63.6822	ADK	3	lower	3A	50	1	747	24.9	747	24.9	1
342	1	58.4493	SCC	3	superior	2B	50	1	937	31.2333	937	31.2333	1
343	2	64.1507	SCC	1	superior	3A	60	1	308	10.2667	308	10.2667	1
344	1	61.137	SCC	2	superior	1B	30	1	657	21.9	657	21.9	1
345	1	78.3753	ADK	3	lower	2A	60	1	862	28.7333	862	28.7333	1
346	1	62.8548	SCC	3	lower	3A	50	1	501	16.7	501	16.7	1
347	1	54.8329	SCC	3	superior	3A	50	1	639	21.3	639	21.3	1
348	2	79.5397	SCC	2	superior	3A	30	1	543	18.1	543	18.1	1
349	1	49.8301	SCC	2	lower	3A	50	1	1122	37.4	1122	37.4	1
350	2	78.5233	SCC	3	superior	1B	20	0	4851	161.7	1825	60.8333	0
351	2	56.0411	ADK	2	lower	2B	70	1	4192	139.733	1825	60.8333	0
352	1	47.1836	ADK	3	lower	3A	60	0	7061	235.367	1825	60.8333	0
353	2	55.9068	SCC	1	superior	2B	30	0	6781	226.033	1825	60.8333	0
354	1	55.9973	ADK	2	lower	3A	80	1	451	15.0333	451	15.0333	1
355	1	58.1808	SCC	3	superior	3C	50	1	4545	151.5	1825	60.8333	0
356	1	64.8411	SCC	3	middle	3A	40	1	6091	203.033	1825	60.8333	0
357	1	57.6877	ADK	2	lower	3A	50	1	535	17.8333	535	17.8333	1
358	1	28.9808	ADK	2	middle	1B	100	0	4829	160.967	1825	60.8333	0
359	1	63.2548	ADK	1	lower	2B	30	1	827	27.5667	827	27.5667	1
360	1	58.6932	SCC	3	lower	2A	30	1	161	5.36667	161	5.36667	1
361	1	71.1945	SCC	1	lower	2B	60	0	4792	159.733	1825	60.8333	0
362	2	62.2822	ADK	3	lower	3C	55	1	669	22.3	669	22.3	1
363	1	70.7507	ADK	2	lower	3A	90	1	132	4.4	132	4.4	1
364	1	57.337	SCC	3	superior	3A	50	1	313	10.4333	313	10.4333	1
365	2	54.0055	SCC	3	middle	1B	30	1	842	28.0667	842	28.0667	1
366	1	58.7945	ADK	2	middle	3B	80	1	442	14.7333	442	14.7333	1
367	2	70.8959	SCC	1	middle	0	50	1	2004	66.8	1825	60.8333	0
368	1	60.0877	SCC	3	middle	2B	80	0	5662	188.733	1825	60.8333	0
369	1	80.011	ADK	2	lower	2B	70	1	368	12.2667	368	12.2667	1
370	1	60.211	SCC	3	middle	1B	25	1	1568	52.2667	1568	52.2667	1
371	1	75.9589	SCC	2	middle	1B	20	0	5780	192.667	1825	60.8333	0
372	2	64.9014	SCC	1	middle	3A	50	1	613	20.4333	613	20.4333	1
373	2	71.0932	ADK	2	lower	1B	120	1	2249	74.9667	1825	60.8333	0
374	2	72.1233	ADK	1	lower	3B	100	1	196	6.53333	196	6.53333	1
375	1	64.0959	SCC	3	lower	2A	100	1	337	11.2333	337	11.2333	1
376	1	61.1479	ADK	3	lower	3A	70	1	2187	72.9	1825	60.8333	0
377	2	81.8	SCC	1	superior	2A	50	1	4004	133.467	1825	60.8333	0
378	1	55.6	ADK	2	lower	3A	90	1	731	24.3667	731	24.3667	1
379	1	47.011	SCC	3	middle	3A	60	1	157	5.23333	157	5.23333	1
380	1	69.6712	ADK	3	lower	3B	50	1	511	17.0333	511	17.0333	1
381	1	53.937	ADK	2	lower	1A	30	0	4497	149.9	1825	60.8333	0
382	1	48.9562	ADK	2	lower	3C	50	1	767	25.5667	767	25.5667	1
383	1	64.9452	ADK	2	lower	2B	70	1	3066	102.2	1825	60.8333	0
384	1	69.4274	SCC	2	middle	3A	40	1	164	5.46667	164	5.46667	1
385	2	50.2493	SCC	2	middle	2B	30	1	728	24.2667	728	24.2667	1
386	1	61.6932	SCC	2	middle	3A	60	0	4559	151.967	1825	60.8333	0
387	1	54.8411	SCC	1	lower	3A	40	0	4571	152.367	1825	60.8333	0
388	1	74.9808	ADK	2	lower	3A	60	1	582	19.4	582	19.4	1
389	1	53.4164	SCC	2	middle	2B	80	1	2404	80.1333	1825	60.8333	0
390	1	54.4904	SCC	2	middle	2B	50	1	661	22.0333	661	22.0333	1
391	1	68.4986	SCC	3	superior	2B	50	1	299	9.96667	299	9.96667	1
392	1	57.2712	SCC	3	superior	3C	40	1	271	9.03333	271	9.03333	1
393	2	65.9589	SCC	2	lower	3A	70	1	382	12.7333	382	12.7333	1
394	1	62.6521	ADK	3	lower	3A	30	1	280	9.33333	280	9.33333	1
395	1	52.3726	SCC	2	middle	1B	60	0	4401	146.7	1825	60.8333	0
396	1	64.2548	ADK	2	lower	0	20	0	4289	142.967	1825	60.8333	0
397	1	51.0466	ADK	2	lower	1B	50	0	4297	143.233	1825	60.8333	0
398	1	75.4301	SCC	2	lower	3A	45	1	542	18.0667	542	18.0667	1
399	1	57.6384	ADK	2	lower	1B	70	1	1482	49.4	1482	49.4	1
400	2	64.2	SCC	1	superior	2A	40	0	4249	141.633	1825	60.8333	0
401	1	66.7945	SCC	1	superior	2A	30	1	334	11.1333	334	11.1333	1
402	1	75.2548	SCC	2	lower	2B	30	1	504	16.8	504	16.8	1
403	1	76.9589	ADK	3	lower	3A	50	1	290	9.66667	290	9.66667	1
404	1	71.8932	ADK	2	lower	3A	20	1	179	5.96667	179	5.96667	1
405	2	58.9507	SCC	1	middle	2A	70	0	3707	123.567	1825	60.8333	0
406	1	64.3288	SCC	3	superior	2B	40	0	4977	165.9	1825	60.8333	0
407	2	49.9123	SCC	2	middle	2B	60	1	565	18.8333	565	18.8333	1
408	1	63.474	ADK	2	lower	2B	40	0	4123	137.433	1825	60.8333	0
409	1	60.3753	ADK	2	lower	2B	80	1	1588	52.9333	1588	52.9333	1
410	1	59.1753	SCC	2	superior	3C	50	1	3695	123.167	1825	60.8333	0
411	1	53.4877	ADK	2	lower	2B	20	0	4100	136.667	1825	60.8333	0
412	1	62.6658	SCC	1	middle	0	20	0	4162	138.733	1825	60.8333	0
413	1	68.8301	SCC	2	superior	3C	30	1	1050	35	1050	35	1
414	1	73.7726	SCC	2	superior	3A	100	1	5352	178.4	1825	60.8333	0
415	1	65.2959	ADK	1	lower	0	30	1	87	2.9	87	2.9	1
416	1	69.3589	SCC	2	superior	3C	40	1	346	11.5333	346	11.5333	1
417	1	76.9726	ADK	2	lower	3A	40	1	588	19.6	588	19.6	1
418	1	72.3973	ADK	1	lower	2B	40	0	4325	144.167	1825	60.8333	0
419	1	54.9753	SCC	2	superior	1B	30	0	4678	155.933	1825	60.8333	0
420	2	57.4055	ADK	2	lower	3A	30	1	332	11.0667	332	11.0667	1
421	2	56.6685	SCC	2	superior	3A	40	1	3848	128.267	1825	60.8333	0
422	1	61.8027	ADK	2	lower	3A	50	0	4089	136.3	1825	60.8333	0
423	1	79.1589	ADK	1	lower	1A	50	0	4948	164.933	1825	60.8333	0
424	1	53.0082	SCC	2	middle	2B	40	1	456	15.2	456	15.2	1
425	1	56.0384	SCC	2	lower	3A	40	1	701	23.3667	701	23.3667	1
426	1	71.3863	ADK	2	lower	3A	50	1	1352	45.0667	1352	45.0667	1
427	1	54.874	ADK	2	lower	3A	40	0	3879	129.3	1825	60.8333	0
428	1	81.5671	ADK	2	lower	3A	50	1	741	24.7	741	24.7	1
429	1	77.0219	ADK	2	lower	3A	40	1	554	18.4667	554	18.4667	1
430	1	55.0356	SCC	2	lower	3C	70	1	700	23.3333	700	23.3333	1
431	1	61.6959	ADK	2	lower	3A	60	1	2311	77.0333	1825	60.8333	0
432	1	56.9479	ADK	2	lower	3A	40	1	377	12.5667	377	12.5667	1
433	1	48.7918	ADK	2	lower	3A	60	1	3826	127.533	1825	60.8333	0
434	1	53.3836	ADK	3	lower	3B	50	1	184	6.13333	184	6.13333	1
435	1	52.5178	SCC	2	middle	2B	35	0	3956	131.867	1825	60.8333	0
436	1	61.8274	ADK	2	lower	3A	140	1	1032	34.4	1032	34.4	1
437	1	59.063	SCC	2	middle	3A	100	1	1030	34.3333	1030	34.3333	1
438	1	60.326	ADK	2	lower	1A	20	0	5215	173.833	1825	60.8333	0
439	1	39.1178	ADK	2	lower	3B	60	1	511	17.0333	511	17.0333	1
440	1	57.2795	ADK	1	lower	1A	25	0	3860	128.667	1825	60.8333	0
441	1	69.1644	ADK	3	lower	3A	130	1	1141	38.0333	1141	38.0333	1
442	1	64.6164	SCC	2	middle	1B	30	1	2564	85.4667	1825	60.8333	0
443	2	65.3863	ADK	2	lower	3B	40	1	2878	95.9333	1825	60.8333	0
444	2	54.0877	SCC	2	middle	3A	50	1	1177	39.2333	1177	39.2333	1
445	1	69.0959	ADK	1	lower	1A	20	0	4000	133.333	1825	60.8333	0
446	1	76.8466	ADK	2	lower	3A	40	1	439	14.6333	439	14.6333	1
447	2	68.5178	ADK	2	lower	3A	80	1	152	5.06667	152	5.06667	1
448	1	71.9315	ADK	3	lower	3A	100	1	1838	61.2667	1825	60.8333	0
449	1	52.011	ADK	2	lower	3B	25	1	356	11.8667	356	11.8667	1
450	1	77.6301	SCC	2	superior	3A	40	1	440	14.6667	440	14.6667	1
451	1	82.7425	ADK	3	lower	3B	60	1	312	10.4	312	10.4	1
452	2	33.3726	ADK	3	middle	3A	50	1	628	20.9333	628	20.9333	1
453	2	70.0164	SCC	2	middle	1B	40	1	1759	58.6333	1759	58.6333	1
454	1	63.8849	ADK	2	lower	3A	70	1	777	25.9	777	25.9	1
455	1	77.4027	ADK	2	lower	3A	70	1	198	6.6	198	6.6	1
456	1	84.6795	ADK	3	lower	2B	70	1	2205	73.5	1825	60.8333	0
457	1	64.0904	ADK	2	lower	3A	140	1	146	4.86667	146	4.86667	1
458	1	72.5671	ADK	1	lower	0	50	0	3918	130.6	1825	60.8333	0
459	1	75.8219	ADK	2	lower	3A	50	1	406	13.5333	406	13.5333	1
460	1	72.1836	SCC	3	superior	2B	40	1	112	3.73333	112	3.73333	1
461	1	74.5205	ADK	2	lower	3A	30	1	2538	84.6	1825	60.8333	0
462	1	66.6384	SCC	2	lower	1B	50	1	287	9.56667	287	9.56667	1
463	1	78.5726	ADK	2	lower	1A	40	0	3626	120.867	1825	60.8333	0
464	1	80.9507	ADK	2	lower	2B	90	1	1096	36.5333	1096	36.5333	1
465	2	69.0027	SCC	2	superior	3A	40	1	574	19.1333	574	19.1333	1
466	1	64.6164	ADK	3	lower	3B	70	0	3721	124.033	1825	60.8333	0
467	1	60.2384	SCC	2	superior	1B	70	1	2116	70.5333	1825	60.8333	0
468	1	61.4411	ADK	2	lower	1B	40	0	3593	119.767	1825	60.8333	0
469	2	64.3288	SCC	2	lower	2A	110	1	608	20.2667	608	20.2667	1
470	1	55.863	SCC	1	lower	3C	70	1	413	13.7667	413	13.7667	1
471	1	66.2192	ADK	2	lower	3A	20	1	611	20.3667	611	20.3667	1
472	1	65.1562	ADK	2	lower	3A	80	1	1925	64.1667	1825	60.8333	0
473	1	62.2932	SCC	1	lower	3A	100	1	303	10.1	303	10.1	1
474	2	52.2	SCC	1	superior	3A	40	1	772	25.7333	772	25.7333	1
475	1	58.4274	SCC	2	middle	3C	110	1	186	6.2	186	6.2	1
476	1	71.3863	SCC	2	superior	2B	50	1	731	24.3667	731	24.3667	1
477	1	59.2685	SCC	2	middle	2B	50	1	838	27.9333	838	27.9333	1
478	1	66.1699	SCC	1	superior	3A	130	0	3442	114.733	1825	60.8333	0
479	1	73.4521	ADK	1	lower	3B	80	1	572	19.0667	572	19.0667	1
480	1	68.8493	SCC	1	lower	3C	120	1	326	10.8667	326	10.8667	1
481	1	57.5534	ADK	2	lower	1B	70	1	637	21.2333	637	21.2333	1
482	1	66.9452	SCC	2	lower	2A	30	0	3424	114.133	1825	60.8333	0
483	1	71.3425	ADK	2	lower	1A	50	1	1168	38.9333	1168	38.9333	1
484	1	50.0356	SCC	2	lower	3A	60	1	675	22.5	675	22.5	1
485	1	71.4356	ADK	3	lower	2A	70	1	2072	69.0667	1825	60.8333	0
486	1	62.4767	SCC	3	lower	2A	60	0	4082	136.067	1825	60.8333	0
487	1	63.1123	ADK	3	lower	3A	40	1	581	19.3667	581	19.3667	1
488	2	54.8329	ADK	2	lower	3A	60	1	488	16.2667	488	16.2667	1
489	2	66.7644	ADK	3	lower	3A	90	0	3254	108.467	1825	60.8333	0
490	2	59.8247	SCC	2	middle	2B	30	0	3183	106.1	1825	60.8333	0
491	1	72.5151	SCC	3	lower	1B	20	1	918	30.6	918	30.6	1
492	1	66.2247	ADK	1	lower	2B	30	1	2965	98.8333	1825	60.8333	0
493	2	69.5151	SCC	2	middle	3A	40	1	2054	68.4667	1825	60.8333	0
494	1	62.0493	SCC	3	middle	1B	60	1	769	25.6333	769	25.6333	1
495	2	77.1863	SCC	2	middle	3A	60	1	334	11.1333	334	11.1333	1
496	1	65.5836	ADK	2	lower	3A	80	1	461	15.3667	461	15.3667	1
497	1	48.0329	ADK	1	lower	2B	100	0	3228	107.6	1825	60.8333	0
498	1	58.1041	SCC	1	middle	3A	70	1	578	19.2667	578	19.2667	1
499	1	71.2219	ADK	2	lower	3A	80	0	3408	113.6	1825	60.8333	0
500	1	59.6575	ADK	1	lower	1B	100	0	3127	104.233	1825	60.8333	0
501	2	64.9041	ADK	3	lower	3A	100	1	1808	60.2667	1808	60.2667	1
502	1	56.0329	ADK	3	lower	2B	50	0	4786	159.533	1825	60.8333	0
503	2	86.9753	ADK	2	lower	3C	70	1	253	8.43333	253	8.43333	1
504	2	74.1096	ADK	1	lower	1A	50	0	3135	104.5	1825	60.8333	0
505	1	50.0356	ADK	2	lower	1A	50	0	3292	109.733	1825	60.8333	0
506	2	76.3233	ADK	1	lower	2B	40	1	1194	39.8	1194	39.8	1
507	1	64.6274	ADK	2	lower	2B	60	0	3243	108.1	1825	60.8333	0
508	1	53.6192	ADK	3	lower	3C	120	0	3288	109.6	1825	60.8333	0
509	1	64.7315	ADK	3	lower	3A	20	1	1089	36.3	1089	36.3	1
510	1	74.9315	SCC	3	middle	3A	150	1	270	9	270	9	1
511	2	54.0384	ADK	3	lower	3A	70	1	1211	40.3667	1211	40.3667	1
512	1	56.5699	ADK	3	lower	2B	60	0	2984	99.4667	1825	60.8333	0
513	1	72.2767	SCC	1	middle	3A	35	1	201	6.7	201	6.7	1
514	1	70.189	SCC	2	superior	1B	170	1	721	24.0333	721	24.0333	1
515	1	58.1973	ADK	2	lower	3B	150	1	1260	42	1260	42	1
516	1	73.8575	ADK	2	lower	1A	30	1	3139	104.633	1825	60.8333	0
517	2	74.8137	SCC	1	middle	2B	50	1	1837	61.2333	1825	60.8333	0
518	1	54.3753	SCC	1	middle	2A	40	1	1087	36.2333	1087	36.2333	1
519	2	62.2301	SCC	1	lower	3A	10	1	813	27.1	813	27.1	1
520	2	54.6877	SCC	2	lower	2A	20	1	2162	72.0667	1825	60.8333	0
521	1	63.5068	ADK	1	lower	3A	40	1	1359	45.3	1359	45.3	1
522	1	42.2055	SCC	1	middle	1A	20	1	580	19.3333	580	19.3333	1
523	2	77.7671	SCC	2	superior	1B	50	0	3338	111.267	1825	60.8333	0
524	1	75.2137	SCC	2	middle	1B	50	1	2376	79.2	1825	60.8333	0
525	2	67.9096	SCC	2	middle	3C	40	1	808	26.9333	808	26.9333	1
526	1	67.0822	ADK	1	lower	2B	100	1	1298	43.2667	1298	43.2667	1
527	1	36.1014	ADK	2	lower	1B	10	0	3094	103.133	1825	60.8333	0
528	2	66.2603	SCC	1	lower	1B	40	0	3178	105.933	1825	60.8333	0
529	2	44.2932	SCC	2	middle	1B	30	0	5209	173.633	1825	60.8333	0
530	1	58.3479	SCC	2	middle	3A	95	0	2969	98.9667	1825	60.8333	0
531	1	75.0082	ADK	3	lower	3A	50	1	227	7.56667	227	7.56667	1
532	1	70.9699	SCC	2	middle	2B	20	0	2568	85.6	1825	60.8333	0
533	1	64.5041	ADK	1	lower	1A	25	0	3667	122.233	1825	60.8333	0
534	1	59.2877	ADK	2	lower	2B	60	0	3051	101.7	1825	60.8333	0
535	1	67.6082	ADK	1	lower	1A	50	1	1332	44.4	1332	44.4	1
536	2	80.2986	ADK	1	lower	2B	30	1	4158	138.6	1825	60.8333	0
537	1	65	SCC	3	lower	1B	70	0	2974	99.1333	1825	60.8333	0
538	1	68.5014	ADK	2	lower	2B	50	1	934	31.1333	934	31.1333	1
539	1	68.3753	SCC	2	middle	3A	50	1	823	27.4333	823	27.4333	1
540	1	64.1233	ADK	1	lower	0	20	0	2828	94.2667	1825	60.8333	0
541	1	66.3781	SCC	2	middle	3A	40	1	307	10.2333	307	10.2333	1
542	2	73.5534	SCC	2	superior	2B	50	1	163	5.43333	163	5.43333	1
543	1	59.9288	ADK	2	lower	3A	50	1	760	25.3333	760	25.3333	1
544	1	61.3342	ADK	2	lower	3A	70	1	530	17.6667	530	17.6667	1
545	1	66.474	SCC	1	lower	3A	70	1	237	7.9	237	7.9	1
546	1	45.937	SCC	2	lower	3A	40	1	660	22	660	22	1
547	1	59.6301	ADK	2	lower	1A	30	1	224	7.46667	224	7.46667	1
548	1	54.0219	SCC	2	middle	1B	30	0	3789	126.3	1825	60.8333	0
549	1	67.474	ADK	1	lower	1A	10	0	3337	111.233	1825	60.8333	0
550	1	55.7671	ADK	2	lower	3A	60	0	2530	84.3333	1825	60.8333	0
551	1	57.6356	ADK	1	lower	1B	80	1	1751	58.3667	1751	58.3667	1
552	1	55.5014	SCC	2	middle	2B	30	1	3891	129.7	1825	60.8333	0
553	1	73.8767	ADK	2	lower	1A	10	0	2776	92.5333	1825	60.8333	0
554	1	77.2164	ADK	3	lower	3A	30	1	680	22.6667	680	22.6667	1
555	1	49.8466	SCC	2	middle	2B	20	0	2638	87.9333	1825	60.8333	0
556	2	80.6877	SCC	2	superior	3A	50	1	154	5.13333	154	5.13333	1
557	1	51.3479	ADK	2	lower	3B	30	1	818	27.2667	818	27.2667	1
558	2	57.1534	SCC	2	middle	3A	30	0	2620	87.3333	1825	60.8333	0
559	1	76.1671	ADK	1	lower	0	50	0	2465	82.1667	1825	60.8333	0
560	1	73.0329	ADK	2	lower	3A	50	0	2512	83.7333	1825	60.8333	0
561	1	58.1452	ADK	3	lower	2A	50	1	2502	83.4	1825	60.8333	0
562	2	58.2986	SCC	2	middle	1B	10	1	1018	33.9333	1018	33.9333	1
563	1	73.1589	ADK	3	lower	3A	70	1	339	11.3	339	11.3	1
564	2	75.5781	SCC	2	middle	2B	50	0	3739	124.633	1825	60.8333	0
565	1	71.5808	ADK	3	lower	3A	40	1	274	9.13333	274	9.13333	1
566	1	63.5616	ADK	3	lower	3B	100	1	465	15.5	465	15.5	1
567	1	58.7726	SCC	3	middle	3A	70	1	892	29.7333	892	29.7333	1
568	2	71.5123	SCC	1	middle	1A	20	0	2731	91.0333	1825	60.8333	0
569	1	49.0685	ADK	3	lower	3C	50	1	249	8.3	249	8.3	1
570	2	50.9288	SCC	1	lower	1B	100	0	2353	78.4333	1825	60.8333	0
571	1	69.3479	ADK	1	lower	2B	40	1	1895	63.1667	1825	60.8333	0
572	1	58.9836	ADK	2	lower	3A	10	1	394	13.1333	394	13.1333	1
573	2	69.3781	ADK	1	lower	3A	30	1	1143	38.1	1143	38.1	1
574	1	77.6521	ADK	1	lower	3B	40	1	548	18.2667	548	18.2667	1
575	2	71.6219	ADK	2	lower	3B	30	1	727	24.2333	727	24.2333	1
576	1	54.3644	SCC	2	lower	3A	60	1	367	12.2333	367	12.2333	1
577	2	68.937	ADK	3	lower	3B	40	1	461	15.3667	461	15.3667	1
578	1	51.7753	SCC	2	lower	3A	50	1	869	28.9667	869	28.9667	1
579	1	84.7397	ADK	2	lower	3A	10	1	310	10.3333	310	10.3333	1
580	1	54.7397	ADK	3	lower	3A	40	1	480	16	480	16	1
581	1	25.937	SCC	1	lower	3A	80	1	671	22.3667	671	22.3667	1
582	1	72.1863	SCC	2	lower	3A	20	0	2296	76.5333	1825	60.8333	0
583	1	46.863	SCC	1	middle	2A	40	0	2012	67.0667	1825	60.8333	0
584	2	64	ADK	2	lower	3B	50	0	2113	70.4333	1825	60.8333	0
585	1	65.4137	ADK	3	lower	2B	10	1	247	8.23333	247	8.23333	1
586	1	66.1753	ADK	2	lower	3A	30	1	1060	35.3333	1060	35.3333	1
587	1	61.8137	ADK	2	lower	3A	40	1	1592	53.0667	1592	53.0667	1
588	2	69.5014	SCC	2	middle	3A	40	1	324	10.8	324	10.8	1
589	1	65.274	ADK	2	lower	3B	50	1	474	15.8	474	15.8	1
590	1	64.8027	ADK	2	lower	3B	30	1	193	6.43333	193	6.43333	1
591	1	43.7507	ADK	3	lower	3B	50	1	146	4.86667	146	4.86667	1
592	1	77.6959	ADK	2	lower	1B	60	1	347	11.5667	347	11.5667	1
593	1	48.8767	ADK	2	lower	3A	50	1	1239	41.3	1239	41.3	1
594	1	79.3288	ADK	3	lower	2B	60	0	2077	69.2333	1825	60.8333	0
595	1	74.4137	ADK	3	lower	2B	60	1	443	14.7667	443	14.7667	1
596	1	77.4959	ADK	1	lower	1A	10	1	4195	139.833	1825	60.8333	0
597	1	63.9616	ADK	3	lower	3C	70	1	191	6.36667	191	6.36667	1
598	1	56.6548	ADK	1	lower	2B	60	0	2058	68.6	1825	60.8333	0
599	1	70.2466	SCC	2	middle	3A	40	1	229	7.63333	229	7.63333	1
600	2	66.9644	SCC	1	middle	2A	50	0	1963	65.4333	1825	60.8333	0
601	1	48.937	ADK	3	lower	2A	30	0	2217	73.9	1825	60.8333	0
602	1	72.7973	ADK	2	lower	3A	70	1	278	9.26667	278	9.26667	1
603	1	65.8027	ADK	2	lower	3C	70	0	2220	74	1825	60.8333	0
604	1	59.6137	ADK	3	lower	3B	60	1	1512	50.4	1512	50.4	1
605	2	60.3068	SCC	3	lower	2A	10	0	2046	68.2	1825	60.8333	0
606	1	58.4877	ADK	3	lower	2B	40	0	3251	108.367	1825	60.8333	0
607	1	72.9671	SCC	2	middle	1B	20	1	1887	62.9	1825	60.8333	0
608	1	57.3699	ADK	3	lower	3B	70	0	2259	75.3	1825	60.8333	0
609	2	77.6658	SCC	2	middle	2B	60	0	1888	62.9333	1825	60.8333	0
610	1	68.8575	SCC	2	middle	1B	20	1	1519	50.6333	1519	50.6333	1
611	1	70.8548	SCC	2	lower	3A	80	1	518	17.2667	518	17.2667	1
612	1	75.1808	ADK	1	middle	2B	30	0	1855	61.8333	1825	60.8333	0
613	1	72.1753	ADK	2	lower	3A	30	1	630	21	630	21	1
614	2	72.1671	ADK	3	lower	3A	80	1	377	12.5667	377	12.5667	1
615	1	67.3096	SCC	2	superior	2B	30	1	462	15.4	462	15.4	1
616	1	70.3479	ADK	2	lower	1A	40	0	3111	103.7	1825	60.8333	0
617	1	71.4493	ADK	2	lower	3B	60	1	422	14.0667	422	14.0667	1
618	1	79.1671	ADK	3	lower	2B	40	1	195	6.5	195	6.5	1
619	1	70.4247	ADK	2	lower	2B	100	0	2711	90.3667	1825	60.8333	0
620	1	68.4904	ADK	1	lower	3B	100	0	2223	74.1	1825	60.8333	0
621	1	67.2904	ADK	3	lower	3A	20	0	3597	119.9	1825	60.8333	0
622	2	60.4055	SCC	2	lower	2B	20	1	781	26.0333	781	26.0333	1
623	1	45.5288	ADK	3	lower	3A	80	1	474	15.8	474	15.8	1
624	1	65.5342	SCC	2	middle	2B	40	1	416	13.8667	416	13.8667	1
625	2	78.7726	SCC	2	middle	3A	40	1	439	14.6333	439	14.6333	1
626	1	44.474	ADK	2	lower	3A	100	1	504	16.8	504	16.8	1
627	1	66.7644	ADK	2	lower	3A	70	1	2539	84.6333	1825	60.8333	0
628	1	65.1014	ADK	3	lower	3C	60	1	173	5.76667	173	5.76667	1
629	1	64.6849	SCC	2	superior	3A	50	1	163	5.43333	163	5.43333	1
630	1	69.0247	ADK	3	lower	2A	20	1	428	14.2667	428	14.2667	1
631	1	59.3452	SCC	2	superior	2B	40	1	545	18.1667	545	18.1667	1
632	1	56.9151	ADK	3	lower	3A	60	1	500	16.6667	500	16.6667	1
633	1	65.526	ADK	2	lower	3B	60	1	2264	75.4667	1825	60.8333	0
634	2	52.3644	SCC	1	superior	1A	30	0	3394	113.133	1825	60.8333	0
635	1	63.337	ADK	1	lower	1A	10	0	3139	104.633	1825	60.8333	0
636	1	54.8685	SCC	2	middle	3A	60	1	3342	111.4	1825	60.8333	0
637	1	73.9918	ADK	2	lower	2B	100	1	3277	109.233	1825	60.8333	0
638	1	74.8027	ADK	3	lower	2B	50	1	1197	39.9	1197	39.9	1
639	1	68.8438	ADK	2	lower	3A	50	1	619	20.6333	619	20.6333	1
640	1	64.8986	SCC	2	middle	1B	50	0	2438	81.2667	1825	60.8333	0
641	1	68.6411	ADK	2	lower	3A	20	1	1451	48.3667	1451	48.3667	1
642	1	51.8219	SCC	1	superior	2A	30	1	647	21.5667	647	21.5667	1
643	2	64.5507	ADK	2	lower	3A	80	1	293	9.76667	293	9.76667	1
644	1	77.9644	ADK	3	lower	1B	10	1	3265	108.833	1825	60.8333	0
645	1	55.863	ADK	3	lower	3A	90	1	459	15.3	459	15.3	1
646	1	82.5425	ADK	3	lower	3A	70	1	235	7.83333	235	7.83333	1
647	1	70.7425	ADK	3	lower	3A	50	1	776	25.8667	776	25.8667	1
648	1	72.2658	SCC	2	middle	3A	40	1	346	11.5333	346	11.5333	1
649	1	60.3096	SCC	3	lower	2A	30	0	2998	99.9333	1825	60.8333	0
650	1	78.3863	ADK	2	lower	3B	40	1	294	9.8	294	9.8	1
651	1	59.5178	SCC	3	lower	3A	60	1	311	10.3667	311	10.3667	1
652	1	43.1562	ADK	2	lower	1B	50	0	1892	63.0667	1825	60.8333	0
653	1	62.6795	SCC	2	lower	1B	30	0	2770	92.3333	1825	60.8333	0
654	1	62.0055	ADK	3	lower	3A	60	1	575	19.1667	575	19.1667	1
655	1	54.8411	ADK	3	lower	3A	50	1	1369	45.6333	1369	45.6333	1
656	1	52.2712	ADK	3	lower	3A	60	0	3263	108.767	1825	60.8333	0
657	1	47.2932	ADK	2	lower	2B	60	1	285	9.5	285	9.5	1
658	2	80.5562	SCC	2	middle	2B	40	1	739	24.6333	739	24.6333	1
659	1	48.663	ADK	2	lower	3A	40	0	2512	83.7333	1825	60.8333	0
660	1	66.1671	SCC	2	superior	2B	30	1	1191	39.7	1191	39.7	1
661	1	60.0521	ADK	2	lower	1A	10	0	1994	66.4667	1825	60.8333	0
662	1	50.5589	SCC	1	middle	1A	20	1	926	30.8667	926	30.8667	1
